# Supplementary material for: Isolation and Characterization of Biocontrol Microbes for Development of Effective Microbial Consortia for Managing Rhizoctonia bataticola Root Rot of Cluster Bean Under Hot Arid Climatic Conditions
Source: Microorganisms. 2024 Nov 15;12(11):2331. doi: 10.3390/microorganisms12112331 (PMC11596626; doi:10.3390/microorganisms12112331)
Supplement: Supplementary file 1 [file microorganisms-12-02331-s001.zip]

Archive with 1 entries (1 files):
- microorganisms-3311855-supplementary.pdf
